# Supplementary material for: Evaluation of the Hindgut Microbiota and Volatile Fatty Acid Profile of Steers Fed Finishing Feedlot Ration Supplemented with or Without Calcium Gluconate
Source: Microorganisms. 2026 Apr 1;14(4):802. doi: 10.3390/microorganisms14040802 (PMC13118676; doi:10.3390/microorganisms14040802)
Supplement: Supplementary file 1 [file microorganisms-14-00802-s001.zip]

Archive with 1 entries (1 files):
- microorganisms-3748591-supplementary.pdf
